# Supplementary material for: A Compact Control System to Enable Automated Operation of Microfluidic Bioanalytical Assays
Source: Biosensors (Basel). 2022 Dec 13;12(12):1160. doi: 10.3390/bios12121160 (PMC9775492; doi:10.3390/bios12121160)
Supplement: Supplementary file 1 [file biosensors-12-01160-s001.zip]

Archive with 1 entries (1 files):
- biosensors-1931779-supplementary.pdf
